# Supplementary material for: Alkyl Glycerol Ethers as Adaptogens
Source: Mar Drugs. 2022 Dec 21;21(1):4. doi: 10.3390/md21010004 (PMC9862039; doi:10.3390/md21010004)
Supplement: Supplementary file 1 [file marinedrugs-21-00004-s001.zip]

Archive with 1 entries (1 files):
- marinedrugs-1948526-supplementary.pdf
